# Supplementary material for: Impact of l-Carnitine Supplementation on Liver Enzyme Normalization in Patients with Chronic Liver Disease: A Meta-Analysis of Randomized Trials
Source: J Pers Med. 2022 Jun 27;12(7):1053. doi: 10.3390/jpm12071053 (PMC9322040; doi:10.3390/jpm12071053)
Supplement: Supplementary file 1 [file jpm-12-01053-s001.zip]

Archive with 1 entries (1 files):
- jpm-1769710-supplementary.pptx
